# Supplementary material for: New data from basal Australian songbird lineages show that complex structure of MHC class II β genes has early evolutionary origins within passerines
Source: BMC Evol Biol. 2016 May 21;16:112. doi: 10.1186/s12862-016-0681-5 (PMC4875725; doi:10.1186/s12862-016-0681-5)
Supplement: Additional file 1: — MHC class II β exon 2 alleles identified through cloning and 454 sequencing methods. Sample size, range and total number of alleles per species, and putative number of loci per species are given. (XLSX 8 kb) [file 12862_2016_681_MOESM1_ESM.xlsx]

## Sheet: AF1
Additional file 1 Number of MHC class II β exon 2 alleles identified using cloning and 454 sequencing methods
	Cloning			454 sequencing
Species	Nindividuals	NA (range)	Nloci	Nindividuals	NA (range)	Nloci
Clpi	3	14 (8-10)	5	2	30 (16-17)	9
Lime	3	18 (11-14)	7	2	21 (11-13)	7
Lipe	3	13 (6-11)	6	1	11 (11)	6
Lifu	3	10 (6-10)	5	2	15 (6-10)	5
Macy	3	17 (7-10)	5	2	16 (2-14)	7
Papu	3	7 (5-8)	4	2	22 (11)	6
Past	3	19 (7-11)	6	2	23 (11-13)	7
Total	21	98		13	138
Nindividuals - sample size; NA - total number of alleles per species; range - range of alleles detected in individuals of each species; Nloci - putative number of loci per species.
