# Supplementary material for: New data from basal Australian songbird lineages show that complex structure of MHC class II β genes has early evolutionary origins within passerines
Source: BMC Evol Biol. 2016 May 21;16:112. doi: 10.1186/s12862-016-0681-5 (PMC4875725; doi:10.1186/s12862-016-0681-5)
Supplement: Additional file 5: — Primer sequences trialled in this study. Standard International Union of Biochemistry (IUB) codes are used for degenerate primers. (XLSX 9 kb) [file 12862_2016_681_MOESM5_ESM.xlsx]

## Sheet: AF5
Additional file 5 Primer sequences trialled in this study. Standard International Union of Biochemistry (IUB) codes are used for degenerate primers.
Primer	Specificity (MHC class II)	Sequence (5'-3')	Orientation	Amplification	Reference
305	Exon 2	CCRTARTTRTGNCKRCARTANGTRTC	Reverse	No	Edwards et al. 1995b
306	Exon 2	TGYCAYTAYYTNAAYGGNACNGARMG	Forward	No	Edwards et al. 1995b
325	Exon 2	GTAGTTGTGNCKGCAGTANSTGTCCAC	Reverse	Yes	Edwards et al. 1995b (modified)
326	Exon 2	GAGTGYCAYTAYYTNAAYGGYAC	Forward	Yes	Edwards et al. 1995b (modified)
34F	Exon 1	CTGGTRGCACTGSTGGYGCTG	Forward	No	Ekblom et al. 2003
B11	Exon 1	CCGTGCTGGTGGCACTGGT	Forward	No	Bonneaud et al. 2004
B34	Exon 3	GTAGAAATCCAGCACGGAGCA	Reverse	No	Bonneaud et al. 2004
EX3R-aves	Exon 3	CACCAGCAWCTGGTAWGTCCAKKC	Reverse	No	Ekblom et al. 2003 (modified)
LP1	Exon 1	TGGGGCCSTRCTGGTGGCACT	Forward	No	Kikkawa et al. 2005 (modified)
MHC05	Exon 1	CGTRCTGGTGGCACTGGTGGYGCT	Forward	Yes*	Miller & Lambert 2004b
MHC07	Exon 3	TGCTCCAGGCTCACGTGCTCCAC	Reverse	No	Miller & Lambert 2004b
Rap3	Exon 3	ACCAYTTCACCTCRATCTSCG	Reverse	No	Alcaide et al. 2007
RapEx3	Exon 3	CAGGCTGRCGTGCTCCAC	Reverse	No	Alcaide et al. 2007
SongEx1F.2	Exon 1	GCACTGGTGGTGCTGGGAGC	Forward	No	Aguilar et al. 2006
SongEx1F.3	Exon 1	CTGGTGGCACTGGTGGTG	Forward	No	This study
SongEx3R.1	Exon 3	TGGAACCACCTCACCTGGAT	Reverse	No	Aguilar et al. 2006
SongEx3R.2	Exon 3	CAGCASCTGGTCSGTCCAGT	Reverse	No	This study
SongEx3R.3	Exon 3	E3GGCTGRCGTGCTCCACCY	Reverse	No	This study
* Did not amplify in all species
