# Supplementary material for: New data from basal Australian songbird lineages show that complex structure of MHC class II β genes has early evolutionary origins within passerines
Source: BMC Evol Biol. 2016 May 21;16:112. doi: 10.1186/s12862-016-0681-5 (PMC4875725; doi:10.1186/s12862-016-0681-5)
Supplement: Additional file 6: — Avian taxa included in Bayesian phylogeny. GenBank accession numbers and family or order classification are given for species included in the Bayesian phylogeny of avian taxa (Fig. 2). (XLSX 10 kb) [file 12862_2016_681_MOESM6_ESM.xlsx]

## Sheet: AF6
Additional file 6 Species and GenBank accession numbers of avian taxa
Species	Family / Order	GenBank accession no.
Golden eagle, Aquila chrysaetos	Accipitridae	EF370955
Common buzzard, Buteo buteo	Accipitridae	EF370956
White-backed vulture, Gyps africanus	Accipitridae	EF370966
Little spotted kiwi, Apteryx owenii	Apterygidae	HQ639696, HQ639692, HQ639690, HQ639689
Grey heron, Ardea cinerea	Ardeidae	HM991019
Pacific reef heron, Egretta sacra	Ardeidae	HM991038
Chinese egret, Egretta eulophotes	Ardeidae	HM991073
Common pheasant, Phasianus colchicus	Galiformes	X75403
Japanese quail, Coturnix japonica	Galliformes	AB110471
Chicken, Gallus gallus	Galliformes	AJ248572
Cory’s shearwater, Calonectris diomedea	Procellariformes	KJ162496
Wandering albatross, Diomedea exulans	Procellariformes	KJ162500
Leach’s storm-petrel, Oceanodroma leucorhoa	Procellariformes	KP090161
Galapagos penguin, Spheniscus mendiculus	Spheniscidae	EF212007
Magellanic penguin, Spheniscus magellanicus	Spheniscidae	EF212011
King penguin, Aptenodytes patagonicus	Spheniscidae	EF212012
Eurasian eagle-owl, Bubo bubo	Strigidae	EF370980
Eurasian scops owl, Otus scops	Strigidae	EF370981
Little owl, Athene noctua	Strigidae	EF370984
Chatham Island robin, Petroica traversi	Passeriformes (C)	AY730416 - AY730418
New Zealand robin, Petroica australis	Passeriformes (C)	AY730420 - AY730422
Common raven, Corvus corax	Passeriformes (C)	GU390281, GU390282
Woodchat shrike, Lanius senator	Passeriformes (C)	GU390285 - GU390287
South Island saddleback, Philesturnus carunculatus carunculatus	Passeriformes (C)	KF225737 - KF225739
North Island saddleback, Philesturnus carunculatus rufusater	Passeriformes (C)	KF225751 - KF225753
Red-winged blackbird, Agelaius phoeniceus	Passeriformes (P)	AF030995 - AF030997
Trumpeter finch, Bucanetes githagineus	Passeriformes (P)	GU390273, GU390275
Dupont’s lark, Chersophilus duponti	Passeriformes (P)	GU390277 - GU390279
White wagtail, Motacilla alba	Passeriformes (P)	GU390288, GU390289
Sardinian warbler, Sylvia melanocephala	Passeriformes (P)	GU390294, GU390295
American robin, Turdus migratorius	Passeriformes (P)	HQ539452 - HQ539454
Common blackbird, Turdus merula	Passeriformes (P)	HQ539465 - HQ539467
Redwing, Turdus iliacus	Passeriformes (P)	HQ539492 - HQ539494
Redstart, Phoenicurus phoenicurus	Passeriformes (P)	HQ539539, HQ539542, HQ539546
Wheatear, Oenanthe oenanthe	Passeriformes (P)	HQ539552, HQ539555, HQ539558
Bluethroat, Luscinia svecica	Passeriformes (P)	HQ539613, FJ529898, FJ529903
Wood thrush, Hylocichla mustelina	Passeriformes (P)	HQ539625, HQ539633, HQ539641
European pied flycatcher, Ficedula hypoleuca	Passeriformes (P)	HQ539654, GU390248, GU390301
Eurasian blue tit, Cyanistes caeruleus	Passeriformes (P)	JF775370 - JF775372
Avian taxa included in Bayesian phylogeny (Fig. 3) are listed. (C) - Corvida; (P) - Passerida
